# Supplementary material for: In-Hospital Patient Education Markedly Reduces Alcohol Consumption after Alcohol-Induced Acute Pancreatitis
Source: Nutrients. 2022 May 20;14(10):2131. doi: 10.3390/nu14102131 (PMC9144493; doi:10.3390/nu14102131)
Supplement: Supplementary file 1 [file nutrients-14-02131-s001.zip]

Archive with 1 entries (1 files):
- nutrients-1710011-supplementary.pdf
